# Supplementary material for: Effects of early tooth loss on chronic stress and progression of neuropathogenesis of Alzheimer’s disease in adult Alzheimer’s model AppNL-G-F mice
Source: Front Aging Neurosci. 2024 Feb 26;16:1361847. doi: 10.3389/fnagi.2024.1361847 (PMC10925668; doi:10.3389/fnagi.2024.1361847)
Supplement: Supplementary file 1 [file Table_1.XLSX]

## Sheet: Morris Water maze test
Morris Water maze test
control
1	90	15	90	90	71.25	90	90	90	90	90	71	21	69	17	44.5	25	48	61	10	36	88	40	2	28	39.5	38	13	3	90	36	90	8	34	18	37.5
2	90	90	90	90	90	90	90	11	90	70.25	61	20	74	50	51.25	78	22	90	19	52.25	90	2	4	13	27.25	90	8	6	23	31.75	35	30	10	23	24.5
3	30	90	90	90	75	42	29	65	51	46.75	29	45	56	23	38.25	21	36	52	14	30.75	30	12	39	74	38.75	14	5	40	90	37.25	23	89	8	5	31.25
4	90	67	68	71	74	90	31	43	30	48.5	90	11	90	79	67.5	90	20	13	51	43.5	25	51	73	23	43	30	18	34	29	27.75	90	37	11	10	37
5	53	37	2	39	32.75	90	90	32	90	75.5	25	19	12	37	23.25	34	14	90	90	57	29	26	18	90	40.75	74	18	5	9	26.5	22	13	4	9	12
6	74	90	27	90	70.25	45	10	11	59	31.25	73	61	90	17	60.25	2	33	90	35	40	53	90	3	29	43.75	43	4	36	61	36	6	3	90	16	28.75
7	84	90	69	90	83.25	90	11	62	76	59.75	90	90	11	65	64	88	42	4	7	35.25	14	21	6	50	22.75	45	3	9	5	15.5	4	16	18	15	13.25
									9
ext
1	90	90	90	90	90	90	90	36	90	76.5	90	90	90	90	90	45	40	90	90	66.25	24	70	90	39	55.75	46	44	49	16	38.75	90	90	7	18	51.25
2	90	90	90	15	71.25	90	90	3	90	68.25	49	90	90	90	79.75	40	90	90	90	77.5	90	90	5	90	68.75	90	38	90	3	55.25	16	90	13	90	52.25
3	38	55	11	5	27.25	56	4	39	90	47.25	23	23	28	47	30.25	90	23	53	90	64	68	17	20	90	48.75	90	66	64	90	77.5	90	31	58	44	55.75
4	90	90	90	90	90	90	90	90	90	90	90	17	26	10	35.75	90	90	90	85	88.75	68	62	25	30	46.25	90	67	18	27	50.5	22	14	68	26	32.5
5	90	90	90	15	71.25	90	28	56	90	66	51	90	90	90	80.25	90	5	90	14	49.75	90	90	44	37	65.25	90	90	23	31	58.5	90	90	27	16	55.75
6	90	90	4	90	68.5	90	84	90	5	67.25	30	51	90	90	65.25	6	35	6	3	12.5	26	24	90	90	57.5	43	54	7	16	30	21	33	8	90	38
7	90	90	90	90	90	90	8	7	41	36.5	90	90	10	17	51.75	90	44	90	30	63.5	90	90	90	14	71	90	85	8	90	68.25	90	55	50	31	56.5
control	d1	d2	d3	d4	d5	d6	d7							d1	d2	d3	d4	d5	d6	d7
	71.25	90	44.5	36	39.5	37.25	37.5						control	70.9286	59.8571	49.8571	42.1071	36.5357	30.2857	26.3214
	90	70.25	51.25	52.25	27.25	31.75	24.5						ext	72.6071	64.5357	61.8571	60.3214	59.0357	54.1071	48.8571
	75	46.75	38.25	30.75	38.75	37.25	31.25
	74	48.5	67.5	43.5	43	27.75	37
	32.75	75.5	23.25	57	40.75	26.5	12
	70.25	31.25	60.25	40	43.75	36	28.75
	83.25	56.75	64	35.25	22.75	15.5	13.25
average	70.9286	59.8571	49.8571	42.1071	36.5357	30.2857	26.3214
ext	d1	d2	d3	d4	d5	d6	d7
	90	76.5	90	66.25	55.75	38.75	51.25
	71.25	68.25	79.75	77.5	68.75	55.25	52.25
	27.25	47.25	30.25	64	48.75	77.5	55.75
	90	90	35.75	88.75	46.25	50.5	32.5
	71.25	66	80.25	49.75	65.25	58.5	55.75
	68.5	67.25	65.25	12.5	57.5	30	38
	90	36.5	51.75	63.5	71	68.25	56.5
average	72.6071	64.5357	61.8571	60.3214	59.0357	54.1071	48.8571
contorol
	d1	d2	d3	d4	d5	d6	d7
	7	7	7	7	7	7	7
Number of data	70.9286	59.8571	49.8571	42.1071	36.5357	30.2857	26.3214
Mean	333.286	398.351	248.768	90.7262	66.9256	61.8631	108.077
Unbiased variance	18.2561	19.9587	15.7724	9.52503	8.18081	7.86531	10.396
Standard deviation	6.90016	7.54369	5.9614	3.60012	3.09205	2.97281	3.92933
Standard error	32.75	31.25	23.25	30.75	22.75	15.5	12
Minimum value	90	90	67.5	57	43.75	37.25	37.5
Maximum value	0.257387	0.33344	0.316351	0.226209	0.223913	0.259704	0.394964
Coefficient of variation	57.25	58.75	44.25	26.25	21	21.75	25.5
Range	496.5	419	349	294.75	255.75	212	184.25
Total	37215.8	27470.2	18892.8	12955.4	9745.56	6791.75	5498.19
Sum of squares	68.1343	56.8512	47.277	41.2208	35.6192	29.1948	24.1966
Synergistic Mean	64.3534	53.7547	44.2545	40.3835	34.58	27.8603	21.8683
Harmonic mean	-1.38305	0.117289	-0.509643	0.484317	-0.875673	-0.90189	-0.389051
Skewness	0.991686	-1.02343	-0.898873	-1.10923	-0.897823	-0.265723	-1.32676
kurtosis	74	56.75	51.25	40	39.5	31.75	28.75
Median	8.375	25.25	20.75	12.25	8.875	9.5	15.25
Quartile range	*	*	*	*	*	37.25	*
Mode	70.9286	59.8571	49.8571	42.1071	36.5357	30.2857	26.3214
10% adjusted mean	10.5714	15.6071	12.25	7.25	5.53571	5.82143	8
EXT
	d1	d2	d3	d4	d5	d6	d7
	7	7	7	7	7	7	7
Number of data	72.6071	64.5357	61.8571	60.3214	59.0357	54.1071	48.8571
Mean	497.56	316.613	540.789	593.452	93.0923	266.31	92.6845
Unbiased variance	22.306	17.7936	23.2549	24.3609	9.64843	16.319	9.62728
Standard deviation	8.43089	6.72536	8.78951	9.20755	3.64676	6.168	3.63877
Standard error	27.25	36.5	30.25	12.5	46.25	30	32.5
Minimum value	90	90	90	88.75	71	77.5	56.5
Maximum value	0.307216	0.275717	0.375945	0.403851	0.163434	0.301605	0.19705
Coefficient of variation	62.75	53.5	59.75	76.25	24.75	47.5	24
Range	508.25	451.75	433	422.25	413.25	378.75	342
Total	39887.9	31053.7	30028.9	29031.4	24955.1	22090.9	17265.2
Sum of squares	68.2643	62.1878	57.5991	52.85	58.3466	51.8216	47.9258
Synergistic Mean	62.1122	59.6162	53.1146	40.9983	57.6518	49.4034	46.8825
Harmonic mean	-1.25871	-0.284464	-0.230796	-1.02367	-0.0697701	-0.0812913	-0.908291
Skewness	0.540068	-0.772669	-1.45923	0.303878	-1.4535	-0.989311	-0.881961
kurtosis	71.25	67.25	65.25	64	57.5	55.25	52.25
Median	20.125	15.75	36.25	15.25	14.75	18.75	11.125
Quartile range	90	*	*	*	*	*	55.75
Mode	72.6071	64.5357	61.8571	60.3214	59.0357	54.1071	48.8571
10% adjusted mean	14.7143	12.1429	18.8929	15.25	7.75	12.1429	6.60714
Median absolute deviation

## Sheet: visible
visible probe test
	CONT	EXT		Testing and estimating the difference between the population means of two independent groups
	20.75	35.25
	32.5	41.75											mean	SEM
	36.5	22				n	mean	SD	SEM	Standard error		CONT	24.6786	3.65625
	13.5	23.5		CONT	7	24.6786	93.5774	9.67354	3.65625			EXT	25.6071	3.6851
	11.25	25.5		EXT	7	25.6071	95.0595	9.74985	3.6851
	29.5	15.5
	28.75	15.75
	24.6786	25.6071
				analysis results
				Student's t-test (assuming equal variances)
					Difference of Means	Degrees of freedom	t-value	P-value(two-tailed probability)	ｔ(0.975)
				CONT,EXT	-0.928571	12	-0.178876	0.86102	2.17881
				Interval estimate of the difference of the population means (assuming equal variances)
				Degree of confidence		0.95
				Lower limit		-12.2391
				Upper limit		10.382
				Welch's t-test (when equal variances are not assumed)
					Difference of Means	Degrees of freedom	t-value	P-value(two-tailed probability)	ｔ(0.975)
				CONT,EXT	-0.928571	11.9993	-0.178876	0.86102	2.17881
				Interval estimation of the difference of the population means (when equal variances are not assumed)
				Degree of confidence		0.95
				Lower limit		-12.2391
				Upper limit		10.382

## Sheet: Plasma corticosterone levels
corticosterone
															mean	SEM
	n=10	CONT	EXT		Testing and estimating the difference between the population means of two independent									CONT	2420.77	80.0637
		2585.9	3919.87											EXT	3605.96	61.3866
		2413.46	3414.1
		2351.28	3532.05			n	mean	Unbiased variance	SD	SEM
		2676.28	3561.54		CONT	10	2420.77	64102	253.184	80.0637
		2737.82	3452.56		EXT	10	3605.96	37683.1	194.121	61.3866
		2692.95	3948.08
		2207.69	3467.01
		1953.09	3741.24
		2361.34	3497.94		analysis results
		2227.83	3525.26
		2420.77	3605.96
					Student's t-test (assuming equal variances)
						Difference of Means	Degrees of freedom	t-value	P-value(two-tailed probability)	ｔ(0.975)
					CONT,EXT	-1185.2	18	-11.7476	7.10034e-10	2.10092
					Interval estimate of the difference of the population means (assuming equal variances)
					Degree of confidence		0.95
					Lower limit		-1397.16
					Upper limit		-973.241
					Welch's t-test (when equal variances are not assumed)
						Difference of Means	Degrees of freedom	t-value	P-value(two-tailed probability)	ｔ(0.975)
					CONT,EXT	-1185.2	16.8639	-11.7476	1.39197e-09	2.10982
					Interval estimation of the difference of the population means (when equal variances are not assumed)
					Degree of confidence		0.95
					Lower limit		-1398.06
					Upper limit		-972.343

## Sheet: Hippocampus Aβ
Hippocampus Aβ
	CONT	EXT													mean	SEM
	4.55667	5.4271												CONT	3.65608	0.259533
	2.93433	6.36333			Testing and estimating the difference between the population means of two independent groups									EXT	5.96463	0.363907
	2.9365	7.25967
	3.98833	5.274
	3.621	6.52633				n	mean	Unbiased variance	SD	SEM
	3.89967	4.93733			CONT	6	3.65608	0.404145	0.635724	0.259533
	3.65608	5.96463			EXT	6	5.96463	0.794568	0.891386	0.363907
					analysis results
	CONT	EXT			Student's t-test (assuming equal variances)
Aβ(%)	3.65608	5.96463
						Difference of Means	Degrees of freedom	t-value	P-value(two-tailed probability)	ｔ(0.975)
					EXT,CONT	2.30854	10	5.16483	0.000422258	2.22814
					Interval estimate of the difference of the population means (assuming equal variances)
					Degree of confidence		0.95
					Lower limit		1.31262
					Upper limit		3.30446
					Welch's t-test (when equal variances are not assumed)
						Difference of Means	Degrees of freedom	t-value	P-value(two-tailed probability)	ｔ(0.975)
					EXT,CONT	2.30854	9.04093	5.16483	0.000591248	2.26216
					Interval estimation of the difference of the population means (when equal variances are not assumed)
					Degree of confidence		0.95
					Lower limit		1.29742
					Upper limit		3.31967

## Sheet: Cerebral cortex　Ａβ
Cerebral cortex Ａβ
	CONT	EXT
	5.97533	9.97		Testing and estimating the difference between the population means of two independent groups									mean	SEM
	6.324	9.26967										CONT	6.44928	0.296295
	6.02	9.74333										EXT	9.72039	0.207997
	6.71	9.10167			n	mean	Unbiased variance	SD	SEM
	5.87233	10.526		CONT	6	6.44928	0.526743	0.725771	0.296295
	7.794	9.71167		EXT	6	9.72039	0.259577	0.509487	0.207997
	6.44928	9.72039
				analysis results
	CONT	EXT
Aβ(%)	6.44928	9.72039
				Student's t-test (assuming equal variances)
					Difference of Means	Degrees of freedom	t-value	P-value(two-tailed probability)	ｔ(0.975)
				EXT,CONT	3.27111	10	9.0359	3.99251e-06	2.22814
				Interval estimate of the difference of the population means (assuming equal variances)
				Degree of confidence		0.95
				Lower limit		2.4645
				Upper limit		4.07773
				Welch's t-test (when equal variances are not assumed)
					Difference of Means	Degrees of freedom	t-value	P-value(two-tailed probability)	ｔ(0.975)
				EXT,CONT	3.27111	8.96506	9.0359	8.26441e-06	2.26216
				Interval estimation of the difference of the population means (when equal variances are not assumed)
				Degree of confidence		0.95
				Lower limit		2.45218
				Upper limit		4.09004

## Sheet: Hippocampus　Astrocyte 
Hippocampus Astrocyte
					Testing and estimating the difference between the population means of two independent groups
	cont	ext
	3.33	6.871												mean	SD	SEM
	3.56967	7.06333				n	mean	Unbiased variance	SD	SEM			CONT	3.60894	0.271754	0.110943
	3.28333	7.56433			ext	6	7.56228	0.480966	0.693517	0.283127			EXT	7.56228	0.693517	0.283127
	3.975	7.085			cont	6	3.60894	0.0738505	0.271754	0.110943
	3.823	8.217
	3.67267	8.573
	3.60894	7.56228
					analysis results
					Student's t-test (assuming equal variances)
						Difference of Means	Degrees of freedom	t-value	P-value(two-tailed probability)	ｔ(0.975)
					ext,cont	3.95333	10	13.0006	1.37088e-07	2.22814
					Interval estimate of the difference of the population means (assuming equal variances)
					Degree of confidence		0.95
					Lower limit		3.27578
					Upper limit		4.63088
					Welch's t-test (when equal variances are not assumed)
						Difference of Means	Degrees of freedom	t-value	P-value(two-tailed probability)	ｔ(0.975)
					ext,cont	3.95333	6.50009	13.0006	3.70826e-06	2.36462
					Interval estimation of the difference of the population means (when equal variances are not assumed)
					Degree of confidence		0.95
					Lower limit		3.23428
					Upper limit		4.67239

## Sheet: 　Hippocampus Microglia
Hippocampus Microglia
																mean	SD	SEM
	cont	ext				Testing and estimating the difference between the population means of two independent groups									CONT	1.65578	0.326174	0.13316
	2.026	2.56633													EXT	2.91872	0.485979	0.1984
	1.59267	3.04267
	1.343	3.752					n	Average valuemean	Unbiased variance	SD	SEM
	1.36067	2.84267				ext	6	2.91872	0.236176	0.485979	0.1984
	2.08967	2.97167				cont	6	1.65578	0.106389	0.326174	0.13316
	1.52267	2.337
	1.65578	2.91872
						analysis results
						Student's t-test (assuming equal variances)
							Difference of Means	Degrees of freedom	t-value	P-value(two-tailed probability)	ｔ(0.975)
						ext,cont	1.26294	10	5.28553	0.000354822	2.22814
						Interval estimate of the difference of the population means (assuming equal variances)
						Degree of confidence		0.95
						Lower limit		0.730544
						Upper limit		1.79534
						Welch's t-test (when equal variances are not assumed)
							Difference of Means	Degrees of freedom	t-value	P-value(two-tailed probability)	ｔ(0.975)
						ext,cont	1.26294	8.74477	5.28553	0.000503406	2.26216
						Interval estimation of the difference of the population means (when equal variances are not assumed)
						Degree of confidence		0.95
						Lower limit		0.722416
						Upper limit		1.80347

## Sheet: Cerebral cortex　Astrocyte 
Cerebral cortex Astrocyte
													mean	SD	SEM
												CONT	4.63219	0.958192	0.39118
												EXT	6.78061	0.685223	0.279741
	cont	ext
	5.18167	6.024
	4.4495	7.66467
	5.59233	7.16967		Testing and estimating the difference between the population means of two independent groups
	5.539	6.86133
	3.606	7.05533
	3.42467	5.90867			n	mean	Unbiased variance	SD	SEM
	4.63219	6.78061		ext	6	6.78061	0.469531	0.685223	0.279741
				cont	6	4.63219	0.918132	0.958192	0.39118
				analysis results
				Student's t-test (assuming equal variances)
					Difference of Means	Degrees of freedom	t-value	P-value(two-tailed probability)	ｔ(0.975)
				ext,cont	2.14842	10	4.46737	0.00120231	2.22814
				Interval estimate of the difference of the population means (assuming equal variances)
				Degree of confidence		0.95
				Lower limit		1.07688
				Upper limit		3.21996

## Sheet: Cerebral cortex　Microglia
Cerebral cortex Microglia
														mean	SD	SEM
	cont	ext			Testing and estimating the difference between the population means of two independent groups								CONT	2.41275	0.387785	0.158313
	2.591	3.39267											EXT	3.9895	0.375179	0.153166
	2.8205	4.152
	2.85167	4.50367				n	mean	Unbiased variance	SD	SEM
	2.08267	4.15167			ext	6	3.9895	0.140759	0.375179	0.153166
	1.99167	3.89333			cont	6	2.41275	0.150377	0.387785	0.158313
	2.139	3.84367
	2.41275	3.9895
					analysis results
					Student's t-test (assuming equal variances)
						Difference of Means	Degrees of freedom	t-value	P-value(two-tailed probability)	ｔ(0.975)
					ext,cont	1.57675	10	7.15797	3.07555e-05	2.22814
					Interval estimate of the difference of the population means (assuming equal variances)
					Degree of confidence		0.95
					Lower limit		1.08594
					Upper limit		2.06756
					Welch's t-test (when equal variances are not assumed)
						Difference of Means	Degrees of freedom	t-value	P-value(two-tailed probability)	ｔ(0.975)
					ext,cont	1.57675	9.9891	7.15797	3.07555e-05	2.22814
					Interval estimation of the difference of the population means (when equal variances are not assumed)
					Degree of confidence		0.95
					Lower limit		1.08594
					Upper limit		2.06756
