# Supplementary material for: Effects of early tooth loss on chronic stress and progression of neuropathogenesis of Alzheimer’s disease in adult Alzheimer’s model AppNL-G-F mice
Source: Front Aging Neurosci. 2024 Feb 26;16:1361847. doi: 10.3389/fnagi.2024.1361847 (PMC10925668; doi:10.3389/fnagi.2024.1361847)
Supplement: Supplementary file 2 [file Table_2.XLSX]

## Sheet: Hippocampus　IL1ｂ
Hippocampus IL1ｂ
		CONT	EXT		Testing and estimating the difference between the population means of two independent groups
		1	1.042
		1.206	1.321
		1.007	1.7022			n	mean	Unbiased variance	SD	SEM					CONT	EXT
		0.8526	1.1526		CONT	6	0.90935	0.0429495	0.207243	0.0846065			0.0930406		0.90935	1.27993
		0.6113	1.1138		EXT	6	1.27993	0.057011	0.23877	0.0974774			0.0761581		CONT	EXT
		0.7792	1.348												1	1.40753
		0.90935	1.27993
					analysis results
					Student's t-test (assuming equal variances)
						Difference of Means	Degrees of freedom	t-value	P-value(two-tailed probability)	ｔ(0.975)
					CONT,EXT	-0.370583	10	-2.87109	0.0166375	2.22814
					Interval estimate of the difference of the population means (assuming equal variances)
					Degree of confidence		0.95
					Lower limit		-0.658178
					Upper limit		-0.0829886
					Welch's t-test (when equal variances are not assumed)
						Difference of Means	Degrees of freedom	t-value	P-value(two-tailed probability)	ｔ(0.975)
					CONT,EXT	-0.370583	9.80596	-2.87109	0.0166375	2.22814
					Interval estimation of the difference of the population means (when equal variances are not assumed)
					Degree of confidence		0.95
					Lower limit		-0.658178
					Upper limit		-0.0829886

## Sheet: Hippocampus　TNFa
Hippocampus TNFa
		CONT	EXT			Testing and estimating the difference between the population means of two independent groups								CONT	EXT
		1	1.05											1.05407	3.27518
		0.6974	5.9461											CONT	EXT
		1.035	4.741				n	mean	Unbiased variance	SD	SEM			1	3.10719
		1.197	1.803			CONT	6	1.05407	0.0426997	0.206639	0.08436
		1.094	3.031			EXT	6	3.27518	3.29978	1.81653	0.741595
		1.301	3.08											0.0800329
		1.05407	3.27518											0.226429
						analysis results
						Student's t-test (assuming equal variances)
							Difference of Means	Degrees of freedom	t-value	P-value(two-tailed probability)	ｔ(0.975)
						CONT,EXT	-2.22112	10	-2.97586	0.0139058	2.22814
						Interval estimate of the difference of the population means (assuming equal variances)
						Degree of confidence		0.95
						Lower limit		-3.88415
						Upper limit		-0.558083
						Welch's t-test (when equal variances are not assumed)
							Difference of Means	Degrees of freedom	t-value	P-value(two-tailed probability)	ｔ(0.975)
						CONT,EXT	-2.22112	5.12938	-2.97586	0.0309472	2.57058
					Interval estimation of the difference of the population means (when equal variances are not assumed)
					Degree of confidence		0.95
					Lower limit		-4.13974
					Upper limit		-0.302491

## Sheet: Cerebral cortex　IL1ｂ
Cerebral cortex IL1b
		CONT	EXT		Testing and estimating the difference between the population means of two independent groups									CONT	EXT
		1	5.24											1.79767	4.47405
		1.537	4.972											CONT	EXT
		2.346	4.959			n	mean	Unbiased variance	SD	SEM				1	2.48881
		1.67	4.6113		CONT	6	1.79767	0.249102	0.499101	0.203757
		2.219	5.856		EXT	6	4.47405	2.73572	1.654	0.675243
		2.014	1.206											0.113345
		1.79767	4.47405											0.150924
					analysis results
					Student's t-test (assuming equal variances)
						Difference of Means	Degrees of freedom	t-value	P-value(two-tailed probability)	ｔ(0.975)
					CONT,EXT	-2.67638	10	-3.79459	0.00351683	2.22814
					Interval estimate of the difference of the population means (assuming equal variances)
					Degree of confidence		0.95
					Lower limit		-4.24792
					Upper limit		-1.10484
					Welch's t-test (when equal variances are not assumed)
						Difference of Means	Degrees of freedom	t-value	P-value(two-tailed probability)	ｔ(0.975)
					CONT,EXT	-2.67638	5.90307	-3.79459	0.00902474	2.44691
					Interval estimation of the difference of the population means (when equal variances are not assumed)
					Degree of confidence		0.95
					Lower limit		-4.40223
					Upper limit		-0.950539

## Sheet: Cerebral cortex　TNFa
Cerebral cortex
TNFα
													CONT	EXT
		CONT	EXT			Testing and estimating the difference between the population means of two independent groups							21.975	37.6753
		1	11.932										CONT	EXT
		21.5	45.09										1	1.71446
		25.86	43.71				n	mean	Unbiased variance	SD	SEM
		29.03	44.42			CONT	6	21.975	115.948	10.7679	4.39599		0.200045
		24.11	38.3			EXT	6	37.6753	164.849	12.8394	5.24165		0.139127
		30.35	42.6
		21.975	37.6753
						analysis results
						Student's t-test (assuming equal variances)
							Difference of Means	Degrees of freedom	t-value	P-value(two-tailed probability)	ｔ(0.975)
						CONT,EXT	-15.7003	10	-2.29503	0.0446304	2.22814
						Interval estimate of the difference of the population means (assuming equal variances)
						Degree of confidence		0.95
						Lower limit		-30.9431
						Upper limit		-0.457583
						Welch's t-test (when equal variances are not assumed)
							Difference of Means	Degrees of freedom	t-value	P-value(two-tailed probability)	ｔ(0.975)
						EXT,CONT	0.368388	9.97823	3.64972	0.00446439	2.22814
						Interval estimation of the difference of the population means (when equal variances are not assumed)
						Degree of confidence		0.95
						Lower limit		-30.9431
						Upper limit		-0.457583

## Sheet: Hippocampus Synaptophysin
	HippocampusSynaptophysin
	Synaptophysin	β-actine	Synaptophysin/β-actine			EXT	Synaptophysin	β-actine	Synaptophysin/β-actine
	2595240	1655748	1.56741			13	1075464	2026872	0.530603
	2692944	2700144	0.997333			18	843264	2398752	0.351543
	2258424	1852596	1.21906			21	885024	2611080	0.338949
	1796040	2328480	0.771336			4	988848	1650708	0.599045
	1629936	2563524	0.635819			5	948816	1776996	0.533944
	1464336	1910988	0.766272			6	903168	2182644	0.413795
			0.992872						0.461313
								mean	SD	SEM
							cont	0.992871	0.349053	0.1425
	ext						ext	0.461313	0.108006	0.0440933
	0.530603
	0.351543
	0.338949
	0.599045
	0.533944
	0.413795
	n	mean	Unbiased variance	SD	SEM
Control	6	0.992872	0.121838	0.349053	0.1425
EXT	6	0.461313	0.0116653	0.108006	0.0440933
	Difference of Means	Degrees of freedom	t-value	P-value(two-tailed probability)	ｔ(0.975)
	0.531559	10	3.56353	0.00515088	2.22814
		0.95
		0.199196
		0.863922
	Difference of Means	Degrees of freedom	t-value	P-value(two-tailed probability)	ｔ(0.975)
	0.531559	5.94875	3.56353	0.0118764	2.44691

## Sheet: Cortex Synaptophysin
Cortex Synaptophysin
CONT	Synaptophysin	β-actine	Synaptophysin/β-actine			EXT	Synaptophysin	β-actine	Synaptophysin/β-actine
13	2015136	1718928	1.17232			19	2616156	2411028	1.08508
14	2645820	2075472	1.2748			20	2793456	2635308	1.06001
15	2585952	2353932	1.09857			21	2688876	2219400	1.21153
16	2854627	2286072	1.2487			1	2098298	2198988	0.954211
17	2773692	1712016	1.62013			2	2786040	2802672	0.994066
18	2817972	2350188	1.19904			3	2430720	2547360	0.954211
			1.26893						1.09489
ＣＯＮＴ	ＥＸＴ								mean	SD	SEM
1.17232	1.08508							cont	1.26893	0.182772	0.0746163
1.2748	1.06001							ext	1.04319	0.0986149	0.0402594
1.09857	1.21153
1.2487	0.954211
1.62013	0.994066
1.19904	0.954211
Testing and estimating the difference between the population means of two independent groups
	n	mean	Unbiased variance	SD	SEM
ＣＯＮＴ	6	1.26893	0.0334055	0.182772	0.0746163
ＥＸＴ	6	1.04319	0.00972491	0.0986149	0.0402594
analysis results
Student's t-test (assuming equal variances)
	Difference of Means	Degrees of freedom	t-value	P-value(two-tailed probability)	ｔ(0.975)
ＣＯＮＴ,ＥＸＴ	0.225743	10	2.66255	0.0237949	2.22814
Interval estimate of the difference of the population means (assuming equal variances)
Degree of confidence		0.95
Lower limit		0.0368314
Upper limit		0.414655
Welch's t-test (when equal variances are not assumed)
	Difference of Means	Degrees of freedom	t-value	P-value(two-tailed probability)	ｔ(0.975)
ＣＯＮＴ,ＥＸＴ	0.225743	7.68372	2.66255	0.0286918	2.306
Interval estimation of the difference of the population means (when equal variances are not assumed)
Degree of confidence		0.95
Lower limit		0.0302296
Upper limit		0.421256

## Sheet: Cortex AT8
	Cortex AT8
				Integrated value
			CONT	tau	β-actine	tau/β-actine
			16	446220	2678868	0.16657
			17	540072	2432952	0.221982
			18	422604	1802268	0.234485
			5	332316	2576880	0.128961
			29	588780	2761452	0.213214
			30	527832	2160108	0.244354
						0.201594
									mean	SD	SEM
								CONT	0.201594	0.044639	0.0182238
								EXT	0.594313	0.283124	0.115585
	n	mean	Unbiased variance	SD	SEM
EXT	6	0.594313	0.0801591	0.283124	0.115585
CONT	6	0.201594	0.00199264	0.044639	0.0182238
	Difference of Means	Degrees of freedom	t-value	P-value(two-tailed probability)	ｔ(0.975)
	0.392718	10	3.3562	0.00728877	2.22814
		0.95
		0.131998
		0.653439
	Difference of Means	Degrees of freedom	t-value	P-value(two-tailed probability)	ｔ(0.975)
	0.392718	5.24843	3.3562	0.0201915	2.57058
		0.95
		0.0919277
		0.693509

## Sheet: Hippocampus AT8
	Hippocampus AT8
				Integrated value
			CONT	AT8	β-actine	tau/β-actine
			22	124452	548036	0.227087
			23	188640	324216	0.581834
			24	77652	302822	0.256428
			25	82404	535496	0.153884
			27	69984	652118	0.107318
			34	160506	453204	0.354158
									mean	SD	SEM
								CONT	0.280118	0.170695	0.0696858
								EXT	0.648506	0.178863	0.0730203
	n	mean	Unbiased variance	SD	SEM
EXT	6	0.648506	0.0319918	0.178863	0.0730203
Control	6	0.280118	0.0291366	0.170695	0.0696858
	Difference of Means	Degrees of freedom	t-value	P-value(two-tailed probability)	ｔ(0.975)
	0.368388	10	3.64972	0.00446439	2.22814
		0.95
		0.143488
		0.593287
	Difference of Means	Degrees of freedom	t-value	P-value(two-tailed probability)	ｔ(0.975)
	0.368388	9.97823	3.64972	0.00446439	2.22814
		0.95
		0.143488
		0.593287

## Sheet: Lifespan
Lifespan
	Testing and estimating the difference between the population means of two independent groups
		n	mean	Unbiased variance	SD	SEM
	control	28	839.286	4067.4	63.7761	12.0526
	toothless	28	766.607	14376.9	119.904	22.6597
	analysis results
	Student's t-test (assuming equal variances)
			Difference of Means	Degrees of freedom	t-value	P-value(two-tailed probability)	ｔ(0.975)
	control,toothless	72.6786	54	2.83175	0.00649212	2.00488
	Interval estimate of the difference of the population means (assuming equal variances)
	Degree of confidence		0.95
	Lower limit		21.222
	Upper limit		124.135
	Welch's t-test (when equal variances are not assumed)
		Difference of Means	Degrees of freedom	t-value	P-value(two-tailed probability)	ｔ(0.975)
	control,toothless	72.6786	41.1451	2.83175	0.0071438	2.01954
	Interval estimation of the difference of the population means (when equal variances are not assumed)
	Degree of confidence		0.95
	Lower limit		20.8457
	Upper limit		124.511
		Average value	Standard deviation	Standard error
	control	839.286	63.7761	12.0526
	toothless	766.607	119.904	22.6597
